# Supplementary material for: Crystal structure of 2-hy­droxy-3-(prop-2-yn-1-yl)naphthalene-1,4-dione
Source: Acta Crystallogr E Crystallogr Commun. 2018 Aug 24;74(Pt 9):1319–21. doi: 10.1107/S2056989018011647 (PMC6127683; doi:10.1107/S2056989018011647)
Supplement: Supplementary file 1 [file e-74-01319-sup1.cif]

##############################################################################
#                                                                            #
# This CIF contains the data in a paper accepted for publication in          #
# Acta Crystallographica Section E. It conforms to the requirements of       #
# Notes for Authors for Acta Crystallographica Section E, and has been       #
# peer reviewed under the auspices of the IUCr Commission on Journals.       #
#                                                                            #
# Full details of the Crystallographic Information File format               #
# are given in the paper "The Crystallographic Information File (CIF):       #
# a New Standard Archive File for Crystallography" by S. R. Hall, F. H.      #
# Allen and I. D. Brown [Acta Cryst. (1991), A47, 655-685].                  #
#                                                                            #
# The current version of the core CIF dictionary is obtainable from          #
# ftp://ftp.iucr.org/pub/cif_core.dic.                                       #
#                                                                            #
# Software is freely available for graphical display of the structure(s)     #
# in this CIF. For information consult the CIF software page                 #
# http://www.iucr.org/resources/cif/software.                                #
#                                                                            #
# This file may be used for bona fide research purposes within the           #
# scientific community so long as proper attribution is given to the journal # 
# article from which it was obtained.                                        #
#                                                                            #
##############################################################################
data_I
_audit_creation_method
;
Olex2 1.2
(compiled 2018.04.18 svn.r3501 for OlexSys, GUI svn.r5488)
;
_journal_date_recd_electronic     2018-07-10
_journal_date_accepted     2018-08-16
_journal_name_full     'Acta Crystallographica, Section E'
_journal_year     2018
_journal_volume     74
_journal_issue      9
_journal_page_first     1319
_journal_page_last     1321
_journal_paper_category     GO
_journal_paper_doi     10.1107/S2056989018011647
_journal_coeditor_code     IS5498
_publ_contact_author_name     'Isid/'orio, Raquel Geralda'
_publ_contact_author_address
;
Avenida Ant\^onio Carlos, 6627, Belo  Horizonte
Minas Gerais, CEP 31.270-90, Brazil
;
_publ_contact_author_email     'raquelgeisi@hotmail.com'
_publ_contact_author_phone     '+553134096973'
_publ_section_title
;
Crystal structure of 2-hydroxy-3-(prop-2-yn-1-yl)naphthalene-1,4-dione
;
_publ_section_title_footnote     .
loop_
    _publ_author_name
    _publ_author_footnote
    _publ_author_address
    'Raquel Geralda, Isid\'orio' .
;
Departamento de Produtos Farmac\^euticos
Faculdade de Farm\'acia
Universidade Federal de Minas Gerais
Avenida Ant\^onio Carlos, 6627
Belo  Horizonte Minas Gerais
CEP 31.270-901
Brazil
;
    'Flaviano Melo, Ottoni' .
;
Departamento de Produtos Farmac\^euticos
Faculdade de Farm\'acia
Universidade Federal de Minas Gerais
Avenida Ant\^onio Carlos, 6627
Belo  Horizonte Minas Gerais
CEP 31.270-901
Brazil
;
    'Ricardo Jos\'e, Alves' .
;
Departamento de Produtos Farmac\^euticos
Faculdade de Farm\'acia
Universidade Federal de Minas Gerais
Avenida Ant\^onio Carlos, 6627
Belo  Horizonte Minas Gerais
CEP 31.270-901
Brazil
;
    'Nivaldo L\'ucio, Speziali' .
;
Departamento de F\'isica
Instituto de Ci\^encias Exatas
Universidade  Federal de Minas Gerais
Avenida Ant\^onio Carlos,  6627
Belo Horizonte
Minas Gerais
CEP 31.270-901,
Brazil
;
_publ_section_synopsis
;
The naphthoquinone unit in 2-hydroxy-3-(prop-2-yn-1-yl)naphthalene-1,4-dione is
essentially planar and the linear propargyl group is nearly perpendicular to
the naphthalene ring system. In the crystal, O---H...O and C---H...O hydrogen
bonds form an infinite tape structure.
;
_chemical_name_systematic
;
2-Hydroxy-3-(prop-2-yn-1-yl)naphthalene-1,4-dione
;
_chemical_name_common     ' C-propargyl lawsone'
_chemical_formula_moiety     'C13 H8 O3'
_chemical_formula_sum     'C13 H8 O3'
_chemical_formula_iupac     'C13 H8 O3'
_chemical_formula_weight     212.19
_chemical_melting_point     ?
_chemical_melting_point_gt     396.8
_chemical_melting_point_lt     397.5
_shelx_space_group_comment
;
The symmetry employed for this shelxl refinement is uniquely defined
by the following loop, which should always be used as a source of
symmetry information in preference to the above space-group names.
They are only intended as comments.
;
_space_group_crystal_system     triclinic
_space_group_name_H-M_alt     'P -1'
_space_group_name_Hall     '-P 1'
loop_
    _space_group_symop_operation_xyz
    'x, y, z'
    '-x, -y, -z'
_cell_length_a     5.3695(4)
_cell_length_b     9.5278(8)
_cell_length_c     10.2972(9)
_cell_angle_alpha     96.814(7)
_cell_angle_beta     93.432(7)
_cell_angle_gamma     102.977(7)
_cell_volume     507.68(8)
_cell_formula_units_Z     2
_cell_measurement_reflns_used     1721
_cell_measurement_theta_min     3.1570
_cell_measurement_theta_max     28.6890
_cell_measurement_temperature     293(2)
_exptl_crystal_description     prism
_exptl_crystal_colour     colourless
_exptl_crystal_size_max     0.4
_exptl_crystal_size_mid     0.2
_exptl_crystal_size_min     0.05
_exptl_crystal_density_diffrn     1.388
_exptl_crystal_density_meas     ?
_exptl_crystal_density_method     ?
_exptl_crystal_F_000     220
_exptl_absorpt_coefficient_mu     0.099
_exptl_absorpt_correction_type     multi-scan
_exptl_absorpt_process_details
;
(CrysAlis PRO; Rigaku OD, 2015)
;
_shelx_estimated_absorpt_T_min     ?
_shelx_estimated_absorpt_T_max     ?
_exptl_absorpt_correction_T_min     0.71964
_exptl_absorpt_correction_T_max     1.00000
_diffrn_ambient_temperature     293(2)
_diffrn_radiation_type     MoK\a
_diffrn_radiation_wavelength     0.71073
_diffrn_radiation_monochromator     graphite
_diffrn_measurement_device_type     'Rigaku Xcalibur Atlas Gemini ultra'
_diffrn_measurement_device     'four-circle diffractometer'
_diffrn_measurement_method     '\w scans'
_diffrn_detector_area_resol_mean     10.4186
_diffrn_reflns_number     7946
_diffrn_reflns_av_R_equivalents     0.0334
_diffrn_reflns_theta_min     2.775
_diffrn_reflns_theta_max     29.590
_diffrn_reflns_theta_full     25.242
_diffrn_measured_fraction_theta_max     0.876
_diffrn_measured_fraction_theta_full     0.999
_diffrn_reflns_limit_h_min     -7
_diffrn_reflns_limit_h_max     7
_diffrn_reflns_limit_k_min     -12
_diffrn_reflns_limit_k_max     12
_diffrn_reflns_limit_l_min     -13
_diffrn_reflns_limit_l_max     14
_refine_special_details     ?
_reflns_number_total     2508
_reflns_number_gt     1563
_reflns_threshold_expression     'I > 2\s(I)'
_refine_ls_structure_factor_coef     Fsqd
_refine_ls_matrix_type     full
_refine_ls_R_factor_all     0.0890
_refine_ls_R_factor_gt     0.0512
_refine_ls_wR_factor_gt     0.1251
_refine_ls_wR_factor_ref     0.1472
_refine_ls_goodness_of_fit_ref     1.047
_refine_ls_restrained_S_all     1.047
_refine_ls_number_reflns     2508
_refine_ls_number_parameters     149
_refine_ls_number_restraints     0
_refine_ls_hydrogen_treatment     mixed
_refine_ls_weighting_scheme     calc
_refine_ls_weighting_details
              'w=1/[\s^2^(Fo^2^)+(0.0639P)^2^+0.0580P] where P=(Fo^2^+2Fc^2^)/3'
_atom_sites_solution_hydrogens     mixed
_atom_sites_solution_primary     dual
_atom_sites_solution_secondary     ?
_refine_ls_shift/su_max     0.000
_refine_ls_shift/su_mean     0.000
_refine_diff_density_max     0.208
_refine_diff_density_min     -0.5
_refine_ls_extinction_method     none
_refine_ls_extinction_coef     .
loop_
    _atom_type_symbol
    _atom_type_description
    _atom_type_scat_dispersion_real
    _atom_type_scat_dispersion_imag
    _atom_type_scat_source
    'C' 'C' 0.0033 0.0016
                         'International Tables Vol C Tables 4.2.6.8 and 6.1.1.4'
    'H' 'H' 0.0000 0.0000
                         'International Tables Vol C Tables 4.2.6.8 and 6.1.1.4'
    'O' 'O' 0.0106 0.0060
                         'International Tables Vol C Tables 4.2.6.8 and 6.1.1.4'
_computing_data_collection
;
CrysAlis PRO (Rigaku OD, 2015)
;
_computing_cell_refinement
;
CrysAlis PRO (Rigaku OD, 2015)
;
_computing_data_reduction
;
CrysAlis PRO (Rigaku OD, 2015)
;
_computing_structure_solution
;
<i>SHELXT</i> (Sheldrick, 2015<i>a</i>)
;
_computing_structure_refinement
;
<i>SHELXL2014</i> (Sheldrick, 2015<i>b</i>)
;
_computing_molecular_graphics
;
<i>OLEX2</i> (Dolomanov <i>et al.</i>,  2009)
;
_computing_publication_material
;
<i>OLEX2</i> (Dolomanov <i>et al.</i>,  2009)
;
loop_
    _atom_site_type_symbol
    _atom_site_label
    _atom_site_fract_x
    _atom_site_fract_y
    _atom_site_fract_z
    _atom_site_U_iso_or_equiv
    _atom_site_adp_type
    _atom_site_calc_flag
    _atom_site_occupancy
    _atom_site_disorder_assembly
    _atom_site_disorder_group
    O O3 0.6461(3) 0.33269(14) 0.01419(12) 0.0536(4) Uani d 1 . .
    H H3 0.796(5) 0.389(3) 0.002(3) 0.104(10) Uiso d 1 . .
    O O1 0.9195(2) 0.59305(13) 0.12532(12) 0.0518(3) Uani d 1 . .
    O O2 0.0447(3) 0.36386(14) 0.31887(13) 0.0647(4) Uani d 1 . .
    C C1 0.7232(3) 0.54469(17) 0.17533(15) 0.0388(4) Uani d 1 . .
    C C2 0.5615(3) 0.39989(17) 0.11881(15) 0.0403(4) Uani d 1 . .
    C C3 0.3415(3) 0.33844(17) 0.16560(15) 0.0419(4) Uani d 1 . .
    C C4 0.2483(3) 0.41556(18) 0.27733(16) 0.0431(4) Uani d 1 . .
    C C5 0.3230(4) 0.6358(2) 0.44404(17) 0.0511(4) Uani d 1 . .
    H H5 0.1693 0.5951 0.4767 0.061 Uiso calc 1 . .
    C C6 0.4664(4) 0.7695(2) 0.50175(19) 0.0586(5) Uani d 1 . .
    H H6 0.4109 0.8182 0.5740 0.070 Uiso calc 1 . .
    C C7 0.6917(4) 0.8311(2) 0.4525(2) 0.0642(6) Uani d 1 . .
    H H7 0.7871 0.9218 0.4915 0.077 Uiso calc 1 . .
    C C8 0.7782(3) 0.7597(2) 0.34557(18) 0.0530(5) Uani d 1 . .
    H H8 0.9302 0.8021 0.3123 0.064 Uiso calc 1 . .
    C C9 0.6345(3) 0.62361(16) 0.28851(15) 0.0389(4) Uani d 1 . .
    C C10 0.4061(3) 0.56178(17) 0.33796(15) 0.0397(4) Uani d 1 . .
    C C11 0.1798(4) 0.19019(18) 0.10516(18) 0.0536(5) Uani d 1 . .
    H H11A 0.0054 0.1811 0.1290 0.064 Uiso calc 1 . .
    H H11B 0.1751 0.1833 0.0103 0.064 Uiso calc 1 . .
    C C12 0.2779(4) 0.07067(19) 0.14761(17) 0.0552(5) Uani d 1 . .
    C C13 0.3566(5) -0.0258(2) 0.1781(2) 0.0829(7) Uani d 1 . .
    H H13 0.4196 -0.1030 0.2026 0.099 Uiso calc 1 . .
loop_
    _atom_site_aniso_label
    _atom_site_aniso_U_11
    _atom_site_aniso_U_22
    _atom_site_aniso_U_33
    _atom_site_aniso_U_12
    _atom_site_aniso_U_13
    _atom_site_aniso_U_23
    O3 0.0570(8) 0.0492(7) 0.0513(7) 0.0084(6) 0.0167(6) -0.0053(5)
    O1 0.0456(7) 0.0531(7) 0.0548(7) 0.0048(6) 0.0176(6) 0.0060(5)
    O2 0.0540(8) 0.0635(9) 0.0699(9) -0.0031(6) 0.0256(7) 0.0043(7)
    C1 0.0372(9) 0.0400(8) 0.0405(8) 0.0091(7) 0.0057(7) 0.0094(6)
    C2 0.0433(9) 0.0397(9) 0.0391(9) 0.0119(7) 0.0057(7) 0.0047(6)
    C3 0.0437(9) 0.0374(8) 0.0430(9) 0.0075(7) 0.0018(7) 0.0040(7)
    C4 0.0395(9) 0.0443(9) 0.0453(9) 0.0061(7) 0.0073(7) 0.0110(7)
    C5 0.0499(10) 0.0575(11) 0.0468(10) 0.0140(8) 0.0121(8) 0.0047(8)
    C6 0.0615(12) 0.0620(12) 0.0503(10) 0.0185(10) 0.0071(9) -0.0096(8)
    C7 0.0615(13) 0.0533(11) 0.0678(13) 0.0076(10) 0.0001(10) -0.0172(9)
    C8 0.0441(10) 0.0488(10) 0.0611(11) 0.0041(8) 0.0066(8) -0.0004(8)
    C9 0.0377(9) 0.0390(8) 0.0402(8) 0.0101(7) 0.0019(7) 0.0046(6)
    C10 0.0389(9) 0.0430(9) 0.0380(8) 0.0106(7) 0.0049(7) 0.0055(7)
    C11 0.0497(10) 0.0458(10) 0.0582(11) 0.0004(8) 0.0023(9) 0.0006(8)
    C12 0.0671(12) 0.0395(10) 0.0515(10) 0.0016(9) 0.0070(9) -0.0039(8)
    C13 0.113(2) 0.0483(12) 0.0862(16) 0.0257(13) -0.0048(14) 0.0002(11)
_geom_special_details
;
 All esds (except the esd in the dihedral angle between two l.s. planes)
 are estimated using the full covariance matrix.  The cell esds are taken
 into account individually in the estimation of esds in distances, angles
 and torsion angles; correlations between esds in cell parameters are only
 used when they are defined by crystal symmetry.  An approximate (isotropic)
 treatment of cell esds is used for estimating esds involving l.s. planes.
;
loop_
    _geom_bond_atom_site_label_1
    _geom_bond_atom_site_label_2
    _geom_bond_site_symmetry_2
    _geom_bond_distance
    _geom_bond_publ_flag
    O3 H3 . 0.88(3) ?
    O3 C2 . 1.3426(19) ?
    O1 C1 . 1.2217(18) ?
    O2 C4 . 1.2189(19) ?
    C1 C2 . 1.485(2) ?
    C1 C9 . 1.473(2) ?
    C2 C3 . 1.340(2) ?
    C3 C4 . 1.465(2) ?
    C3 C11 . 1.521(2) ?
    C4 C10 . 1.499(2) ?
    C5 H5 . 0.9300 ?
    C5 C6 . 1.376(3) ?
    C5 C10 . 1.381(2) ?
    C6 H6 . 0.9300 ?
    C6 C7 . 1.375(3) ?
    C7 H7 . 0.9300 ?
    C7 C8 . 1.384(3) ?
    C8 H8 . 0.9300 ?
    C8 C9 . 1.392(2) ?
    C9 C10 . 1.390(2) ?
    C11 H11A . 0.9700 ?
    C11 H11B . 0.9700 ?
    C11 C12 . 1.458(3) ?
    C12 C13 . 1.161(3) ?
    C13 H13 . 0.9300 ?
loop_
    _geom_angle_atom_site_label_1
    _geom_angle_atom_site_label_2
    _geom_angle_atom_site_label_3
    _geom_angle_site_symmetry_1
    _geom_angle_site_symmetry_3
    _geom_angle
    _geom_angle_publ_flag
    C2 O3 H3 . . 106.5(17) ?
    O1 C1 C2 . . 118.90(14) ?
    O1 C1 C9 . . 123.40(15) ?
    C9 C1 C2 . . 117.69(14) ?
    O3 C2 C1 . . 115.90(14) ?
    C3 C2 O3 . . 120.71(15) ?
    C3 C2 C1 . . 123.38(14) ?
    C2 C3 C4 . . 119.88(15) ?
    C2 C3 C11 . . 122.10(15) ?
    C4 C3 C11 . . 118.01(15) ?
    O2 C4 C3 . . 121.03(16) ?
    O2 C4 C10 . . 120.40(15) ?
    C3 C4 C10 . . 118.56(14) ?
    C6 C5 H5 . . 119.8 ?
    C6 C5 C10 . . 120.37(17) ?
    C10 C5 H5 . . 119.8 ?
    C5 C6 H6 . . 120.0 ?
    C7 C6 C5 . . 119.98(17) ?
    C7 C6 H6 . . 120.0 ?
    C6 C7 H7 . . 119.6 ?
    C6 C7 C8 . . 120.80(18) ?
    C8 C7 H7 . . 119.6 ?
    C7 C8 H8 . . 120.5 ?
    C7 C8 C9 . . 119.08(17) ?
    C9 C8 H8 . . 120.5 ?
    C8 C9 C1 . . 120.23(15) ?
    C10 C9 C1 . . 119.71(14) ?
    C10 C9 C8 . . 120.07(15) ?
    C5 C10 C4 . . 119.53(15) ?
    C5 C10 C9 . . 119.69(15) ?
    C9 C10 C4 . . 120.78(14) ?
    C3 C11 H11A . . 109.1 ?
    C3 C11 H11B . . 109.1 ?
    H11A C11 H11B . . 107.8 ?
    C12 C11 C3 . . 112.70(14) ?
    C12 C11 H11A . . 109.1 ?
    C12 C11 H11B . . 109.1 ?
    C13 C12 C11 . . 178.3(2) ?
    C12 C13 H13 . . 180.0 ?
loop_
    _geom_torsion_atom_site_label_1
    _geom_torsion_atom_site_label_2
    _geom_torsion_atom_site_label_3
    _geom_torsion_atom_site_label_4
    _geom_torsion_site_symmetry_1
    _geom_torsion_site_symmetry_2
    _geom_torsion_site_symmetry_3
    _geom_torsion_site_symmetry_4
    _geom_torsion
    _geom_torsion_publ_flag
    O1 C1 C2 O3 . . . . -0.4(2) no
    O1 C1 C2 C3 . . . . -179.15(16) no
    C9 C1 C2 O3 . . . . 178.72(14) no
    C9 C1 C2 C3 . . . . -0.1(2) no
    O1 C1 C9 C8 . . . . -1.0(2) no
    O1 C1 C9 C10 . . . . 178.81(15) no
    C2 C1 C9 C8 . . . . 179.98(14) no
    C2 C1 C9 C10 . . . . -0.2(2) no
    O3 C2 C3 C4 . . . . -178.09(15) no
    O3 C2 C3 C11 . . . . 1.0(2) no
    C1 C2 C3 C4 . . . . 0.7(2) no
    C1 C2 C3 C11 . . . . 179.77(15) no
    C2 C3 C4 O2 . . . . 177.64(16) no
    C2 C3 C4 C10 . . . . -0.9(2) no
    C11 C3 C4 O2 . . . . -1.5(2) no
    C11 C3 C4 C10 . . . . 179.92(15) no
    C2 C3 C11 C12 . . . . 79.9(2) no
    C4 C3 C11 C12 . . . . -100.96(19) no
    O2 C4 C10 C5 . . . . 2.0(3) no
    O2 C4 C10 C9 . . . . -177.93(16) no
    C3 C4 C10 C5 . . . . -179.45(16) no
    C3 C4 C10 C9 . . . . 0.7(2) no
    C10 C5 C6 C7 . . . . 1.0(3) no
    C6 C5 C10 C4 . . . . 179.40(17) no
    C6 C5 C10 C9 . . . . -0.7(3) no
    C5 C6 C7 C8 . . . . -0.5(3) no
    C6 C7 C8 C9 . . . . -0.4(3) no
    C7 C8 C9 C1 . . . . -179.48(16) no
    C7 C8 C9 C10 . . . . 0.7(3) no
    C1 C9 C10 C4 . . . . -0.1(2) no
    C1 C9 C10 C5 . . . . -180.00(16) no
    C8 C9 C10 C4 . . . . 179.73(15) no
    C8 C9 C10 C5 . . . . -0.2(2) no
loop_
    _geom_hbond_atom_site_label_d
    _geom_hbond_atom_site_label_h
    _geom_hbond_atom_site_label_a
    _geom_hbond_site_symmetry_A
    _geom_hbond_distance_dh
    _geom_hbond_distance_ha
    _geom_hbond_distance_da
    _geom_hbond_angle_dha
    O3 H3 O1 2_765 0.89(3) 2.06(3) 2.8118(19) 142(3)
    C5 H5 O2 2_566 0.93 2.49 3.231(2) 137
_shelx_res_file
;
    RGI-1.res created by SHELXL-2014/7
TITL RGI-1_a.res in P-1
REM SHELXT solution in P-1
REM R1 0.175, Rweak 0.009, Alpha 0.061, Orientation as input
REM Formula found by SHELXT: C12 O4
Rem AFIX 147
Rem H3 2 0.784969 0.381201 -0.000598 11.00000 -1.50000
Rem AFIX 0
CELL 0.71073 5.369516 9.527838 10.297158 96.8135 93.4318 102.9771
ZERR 2 0.000445 0.000803 0.000878 0.007 0.0068 0.0071
LATT 1
SFAC C H O
UNIT 26 16 6
L.S. 20
PLAN  20
BOND $H
list 4
fmap 2
acta NOHKL
REM <olex2.extras>
REM <HklSrc "%.\\Laus.hkl">
REM </olex2.extras>
WGHT    0.063900    0.058000
FVAR       6.97051
O3    3    0.646149    0.332693    0.014187    11.00000    0.05701    0.04917 =
         0.05128   -0.00530    0.01674    0.00837
H3    2    0.795713    0.388672    0.001649    11.00000    0.10408
O1    3    0.919549    0.593050    0.125323    11.00000    0.04560    0.05314 =
         0.05477    0.00597    0.01763    0.00475
O2    3    0.044652    0.363856    0.318871    11.00000    0.05395    0.06348 =
         0.06993    0.00432    0.02564   -0.00312
C1    1    0.723155    0.544694    0.175333    11.00000    0.03724    0.04002 =
         0.04048    0.00944    0.00571    0.00911
C2    1    0.561531    0.399891    0.118815    11.00000    0.04331    0.03973 =
         0.03907    0.00466    0.00572    0.01194
C3    1    0.341543    0.338440    0.165605    11.00000    0.04369    0.03745 =
         0.04304    0.00405    0.00185    0.00745
C4    1    0.248335    0.415561    0.277329    11.00000    0.03951    0.04435 =
         0.04528    0.01098    0.00729    0.00613
C5    1    0.323001    0.635793    0.444036    11.00000    0.04994    0.05748 =
         0.04684    0.00472    0.01211    0.01403
AFIX  43
H5    2    0.169297    0.595064    0.476662    11.00000   -1.20000
AFIX   0
C6    1    0.466371    0.769513    0.501753    11.00000    0.06154    0.06202 =
         0.05029   -0.00965    0.00711    0.01854
AFIX  43
H6    2    0.410869    0.818201    0.574047    11.00000   -1.20000
AFIX   0
C7    1    0.691662    0.831092    0.452502    11.00000    0.06153    0.05334 =
         0.06780   -0.01725    0.00013    0.00757
AFIX  43
H7    2    0.787086    0.921806    0.491494    11.00000   -1.20000
AFIX   0
C8    1    0.778192    0.759703    0.345572    11.00000    0.04412    0.04882 =
         0.06115   -0.00037    0.00657    0.00405
AFIX  43
H8    2    0.930220    0.802087    0.312321    11.00000   -1.20000
AFIX   0
C9    1    0.634512    0.623607    0.288508    11.00000    0.03773    0.03896 =
         0.04018    0.00455    0.00191    0.01014
C10   1    0.406098    0.561775    0.337962    11.00000    0.03889    0.04299 =
         0.03797    0.00550    0.00494    0.01056
C11   1    0.179817    0.190193    0.105163    11.00000    0.04972    0.04582 =
         0.05819    0.00059    0.00225    0.00040
AFIX  23
H11A  2    0.005432    0.181082    0.129043    11.00000   -1.20000
H11B  2    0.175133    0.183317    0.010267    11.00000   -1.20000
AFIX   0
C12   1    0.277914    0.070668    0.147612    11.00000    0.06708    0.03954 =
         0.05146   -0.00393    0.00704    0.00158
C13   1    0.356572   -0.025802    0.178140    11.00000    0.11348    0.04834 =
         0.08615    0.00016   -0.00483    0.02573
AFIX 163
H13   2    0.419554   -0.103045    0.202584    11.00000   -1.20000
AFIX   0
HKLF 4
REM  laus_a.res in P-1
REM R1 =  0.0512 for    1563 Fo > 4sig(Fo)  and  0.0890 for all    2508 data
REM    149 parameters refined using      0 restraints
END
WGHT      0.0629      0.0647
REM Highest difference peak  0.208,  deepest hole -0.195,  1-sigma level  0.038
Q1    1   0.3484  0.4847  0.3193  11.00000  0.05    0.21
Q2    1   0.2717  0.2583  0.1620  11.00000  0.05    0.17
Q3    1   0.6045  0.4862  0.1276  11.00000  0.05    0.17
Q4    1   0.6774  0.5760  0.2433  11.00000  0.05    0.17
Q5    1   0.7266  0.6646  0.3367  11.00000  0.05    0.15
Q6    1   0.3213  0.3788  0.2133  11.00000  0.05    0.15
Q7    1   0.4932  0.0355  0.1756  11.00000  0.05    0.14
Q8    1   0.4058  0.4079  0.1181  11.00000  0.05    0.14
Q9    1   0.6727  0.7030  0.2824  11.00000  0.05    0.14
Q10   1   0.6462  0.4579  0.1651  11.00000  0.05    0.13
Q11   1   0.4964  0.3441  0.1864  11.00000  0.05    0.12
Q12   1  -0.0213  0.1560  0.2419  11.00000  0.05    0.12
Q13   1   0.4740  0.6243  0.2852  11.00000  0.05    0.11
Q14   1   0.9511  0.5033  0.0639  11.00000  0.05    0.11
Q15   1   0.2858  0.0068  0.2227  11.00000  0.05    0.11
Q16   1   0.7748  0.4565 -0.0954  11.00000  0.05    0.10
Q17   1   0.1123  0.1593 -0.1409  11.00000  0.05    0.10
Q18   1  -0.0061  0.2052  0.0824  11.00000  0.05    0.10
Q19   1   1.0004  0.7537  0.3557  11.00000  0.05    0.10
Q20   1   0.4301  0.6815  0.4787  11.00000  0.05    0.10
;
_shelx_res_checksum     57674
